# Supplementary material for: Genome-wide profiling of long non-coding RNA of the rice blast fungus Magnaporthe oryzae during infection
Source: BMC Genomics. 2022 Feb 15;23:132. doi: 10.1186/s12864-022-08380-4 (PMC8845233; doi:10.1186/s12864-022-08380-4)
Supplement: Supplementary file 6 — Additional file 6: Table S4. Contingency table of pathogenesis-related genes matched to PHI-base. [file 12864_2022_8380_MOESM6_ESM.xlsx]

## Sheet: Sheet1
Table S4. Contingency table of pathogenesis-related genes matched to PHI-base
	Target genes of ISELs	Target genes of non-ISELs
Genes matched to PHI-base	23	18
Genes not matched to PHI-base	342	581
