# Supplementary material for: Genome-wide profiling of long non-coding RNA of the rice blast fungus Magnaporthe oryzae during infection
Source: BMC Genomics. 2022 Feb 15;23:132. doi: 10.1186/s12864-022-08380-4 (PMC8845233; doi:10.1186/s12864-022-08380-4)
Supplement: Supplementary file 8 — Additional file 8: Table S5. List of transcripts used as CPAT training set. [file 12864_2022_8380_MOESM8_ESM.xlsx]

## Sheet: Sheet1
Table S5. List of transcripts used as CPAT training set
Protein-coding gene	Non-coding RNA
FGRRES_15300	EFFGRG00000014046
FGRRES_15623	EFFGRG00000014142
FGRRES_01595	EFFGRG00000014169
FGRRES_11446	EFFGRG00000014172
FGRRES_07895	EFFGRG00000014336
FGRRES_16048	EFFGRG00000014372
FGRRES_11428	EFFGRG00000014554
FGRRES_16439	EFFGRG00000014585
FGRRES_00407	EFFGRG00000014596
FGRRES_16473_M	EFFGRG00000014695
FGRRES_11373	EFFGRG00000014729
FGRRES_13377	EFFGRG00000013981
FGRRES_06413	FGRRES_ncRNA013083
FGRRES_17411_M	FGRRES_ncRNA013084
FGRRES_05593	FGRRES_ncRNA013085
FGRRES_11212	FGRRES_ncRNA013086
FGRRES_05548	FGRRES_ncRNA013088
FGRRES_06005	FGRRES_ncRNA013089
FGRRES_16682	FGRRES_ncRNA013090
FGRRES_20384	FGRRES_ncRNA013091
FGRRES_15355	FGRRES_ncRNA013092
FGRRES_12489	FGRRES_ncRNA013093
FGRRES_15416	FGRRES_ncRNA013094
FGRRES_03675	FGRRES_ncRNA013095
FGRRES_02067_M	FGRRES_ncRNA013096
FGRRES_04365	FGRRES_ncRNA013097
FGRRES_20096	FGRRES_ncRNA013098
FGRRES_02809	FGRRES_ncRNA013099
FGRRES_08499	FGRRES_ncRNA013100
FGRRES_07925	FGRRES_ncRNA013101
FGRRES_17655	FGRRES_ncRNA013102
FGRRES_17256	FGRRES_ncRNA013103
FGRRES_10045	FGRRES_ncRNA013104
FGRRES_13309	FGRRES_ncRNA013105
FGRRES_06338	FGRRES_ncRNA013106
FGRRES_11657	FGRRES_ncRNA013107
FGRRES_12216	FGRRES_ncRNA013108
FGRRES_00299	FGRRES_ncRNA013109
FGRRES_16947	FGRRES_ncRNA013112
FGRRES_11881	FGRRES_ncRNA013113
FGRRES_01052	FGRRES_ncRNA013114
FGRRES_15758	FGRRES_ncRNA013115
FGRRES_01299	FGRRES_ncRNA013116
FGRRES_11066	FGRRES_ncRNA013117
FGRRES_06540	FGRRES_ncRNA013119
FGRRES_05853	FGRRES_ncRNA013120
FGRRES_04615	FGRRES_ncRNA013121
FGRRES_12259	FGRRES_ncRNA013122
FGRRES_00199	FGRRES_ncRNA013123
FGRRES_05654	FGRRES_ncRNA013124
FGRRES_01422	FGRRES_ncRNA013125
FGRRES_11544	FGRRES_ncRNA013126
FGRRES_04920	FGRRES_ncRNA013127
FGRRES_08667	FGRRES_ncRNA013128
FGRRES_12481	FGRRES_ncRNA013130
FGRRES_17160_M	FGRRES_ncRNA013131
FGRRES_09191	FGRRES_ncRNA013132
FGRRES_02202	FGRRES_ncRNA013133
FGRRES_01533	FGRRES_ncRNA013134
FGRRES_00260	FGRRES_ncRNA013135
FGRRES_11902	FGRRES_ncRNA013136
FGRRES_01239	FGRRES_ncRNA013138
FGRRES_12821	FGRRES_ncRNA013139
FGRRES_08911	FGRRES_ncRNA013141
FGRRES_16540	FGRRES_ncRNA013142
FGRRES_06137	FGRRES_ncRNA013143
FGRRES_15976	FGRRES_ncRNA013144
FGRRES_12422	FGRRES_ncRNA013145
FGRRES_00956	FGRRES_ncRNA013146
FGRRES_01069	FGRRES_ncRNA013148
FGRRES_10035_M	FGRRES_ncRNA013149
FGRRES_10477	FGRRES_ncRNA013150
FGRRES_20261	FGRRES_ncRNA013151
FGRRES_08549	FGRRES_ncRNA013153
FGRRES_03466	FGRRES_ncRNA013154
FGRRES_05085	FGRRES_ncRNA013155
FGRRES_05771	FGRRES_ncRNA013157
FGRRES_12121	FGRRES_ncRNA013158
FGRRES_20033	FGRRES_ncRNA013160
FGRRES_02336	FGRRES_ncRNA013162
FGRRES_10994	FGRRES_ncRNA013164
FGRRES_17355_M	FGRRES_ncRNA013165
FGRRES_20304	FGRRES_ncRNA013166
FGRRES_10942	FGRRES_ncRNA013167
FGRRES_02606	FGRRES_ncRNA013168
FGRRES_10589	FGRRES_ncRNA013169
FGRRES_02937	FGRRES_ncRNA013170
FGRRES_03891	FGRRES_ncRNA013171
FGRRES_11956	FGRRES_ncRNA013172
FGRRES_01868	FGRRES_ncRNA013173
FGRRES_00815	FGRRES_ncRNA013175
FGRRES_12629	FGRRES_ncRNA013176
FGRRES_00596	FGRRES_ncRNA013177
FGRRES_01566	FGRRES_ncRNA013179
FGRRES_17238	FGRRES_ncRNA013180
FGRRES_13733	FGRRES_ncRNA013181
FGRRES_03334	FGRRES_ncRNA013182
FGRRES_04997	FGRRES_ncRNA013183
FGRRES_03101	FGRRES_ncRNA013184
FGRRES_15041	FGRRES_ncRNA013185
FGRRES_15005	FGRRES_ncRNA013186
FGRRES_15454	FGRRES_ncRNA013187
FGRRES_02729	FGRRES_ncRNA013188
FGRRES_16335	FGRRES_ncRNA013189
FGRRES_06368	FGRRES_ncRNA013190
FGRRES_00224	FGRRES_ncRNA013191
FGRRES_02710	FGRRES_ncRNA013192
FGRRES_10524	FGRRES_ncRNA013193
FGRRES_03127	FGRRES_ncRNA013194
FGRRES_20259	FGRRES_ncRNA013195
FGRRES_17669	FGRRES_ncRNA013197
FGRRES_13220_M	FGRRES_ncRNA013198
FGRRES_17537	FGRRES_ncRNA013199
FGRRES_06659_M	FGRRES_ncRNA013200
FGRRES_13322	FGRRES_ncRNA013201
FGRRES_02231	FGRRES_ncRNA013203
FGRRES_07342	FGRRES_ncRNA013204
FGRRES_13051	FGRRES_ncRNA013205
FGRRES_20038	FGRRES_ncRNA013207
FGRRES_12241	FGRRES_ncRNA013208
FGRRES_09068	FGRRES_ncRNA013209
FGRRES_00350	FGRRES_ncRNA013210
FGRRES_15365	FGRRES_ncRNA013212
FGRRES_02400	FGRRES_ncRNA013214
FGRRES_15645	FGRRES_ncRNA013215
FGRRES_07411	FGRRES_ncRNA013216
FGRRES_15362	FGRRES_ncRNA013217
FGRRES_00569	FGRRES_ncRNA013218
FGRRES_05509	FGRRES_ncRNA013220
FGRRES_09197	FGRRES_ncRNA013221
FGRRES_15168	FGRRES_ncRNA013222
FGRRES_03737	FGRRES_ncRNA013223
FGRRES_01805	FGRRES_ncRNA013224
FGRRES_15662	FGRRES_ncRNA013225
FGRRES_03711	FGRRES_ncRNA013227
FGRRES_11483	FGRRES_ncRNA013228
FGRRES_00563	FGRRES_ncRNA013229
FGRRES_17157	FGRRES_ncRNA013230
FGRRES_05525	FGRRES_ncRNA013231
FGRRES_09593	FGRRES_ncRNA013232
FGRRES_03345	FGRRES_ncRNA013233
FGRRES_15586	FGRRES_ncRNA013234
FGRRES_05273	FGRRES_ncRNA013235
FGRRES_16652	FGRRES_ncRNA013236
FGRRES_04916	FGRRES_ncRNA013237
FGRRES_15884	FGRRES_ncRNA013238
FGRRES_12951	FGRRES_ncRNA013239
FGRRES_05469	FGRRES_ncRNA013240
FGRRES_13180	FGRRES_ncRNA013241
FGRRES_07408	FGRRES_ncRNA013242
FGRRES_20059	FGRRES_ncRNA013243
FGRRES_11371	FGRRES_ncRNA013244
FGRRES_10212	FGRRES_ncRNA013245
FGRRES_13770	FGRRES_ncRNA013246
FGRRES_12839	FGRRES_ncRNA013247
FGRRES_01256	FGRRES_ncRNA013248
FGRRES_03839	FGRRES_ncRNA013249
FGRRES_05803	FGRRES_ncRNA013250
FGRRES_08148	FGRRES_ncRNA013251
FGRRES_01827	FGRRES_ncRNA013253
FGRRES_11378	FGRRES_ncRNA013254
FGRRES_00525	FGRRES_ncRNA013255
FGRRES_01254	FGRRES_ncRNA013257
FGRRES_02387	FGRRES_ncRNA013258
FGRRES_16725	FGRRES_ncRNA013259
FGRRES_08214	FGRRES_ncRNA013260
FGRRES_05264	FGRRES_ncRNA013261
FGRRES_02782	FGRRES_ncRNA013262
FGRRES_16229_M	FGRRES_ncRNA013263
FGRRES_20226	FGRRES_ncRNA013264
FGRRES_05991	FGRRES_ncRNA013265
FGRRES_01764	FGRRES_ncRNA013266
FGRRES_00763	FGRRES_ncRNA013267
FGRRES_07603	FGRRES_ncRNA013268
FGRRES_03207_M	FGRRES_ncRNA013269
FGRRES_13572	FGRRES_ncRNA013271
FGRRES_15923	FGRRES_ncRNA013272
FGRRES_07129	FGRRES_ncRNA013274
FGRRES_10948	FGRRES_ncRNA013275
FGRRES_08275_M	FGRRES_ncRNA013276
FGRRES_01317	FGRRES_ncRNA013277
FGRRES_15847	FGRRES_ncRNA013278
FGRRES_07111	FGRRES_ncRNA013279
FGRRES_11443	FGRRES_ncRNA013280
FGRRES_05316	FGRRES_ncRNA013282
FGRRES_09757	FGRRES_ncRNA013284
FGRRES_02469	FGRRES_ncRNA013285
FGRRES_20017	FGRRES_ncRNA013286
FGRRES_12393	FGRRES_ncRNA013287
FGRRES_02641	FGRRES_ncRNA013288
FGRRES_06722	FGRRES_ncRNA013289
FGRRES_16220	FGRRES_ncRNA013290
FGRRES_01813	FGRRES_ncRNA013292
FGRRES_08098_M	FGRRES_ncRNA013293
FGRRES_15054_M	FGRRES_ncRNA013294
FGRRES_02810_M	FGRRES_ncRNA013295
FGRRES_04458	FGRRES_ncRNA013297
FGRRES_10639	FGRRES_ncRNA013298
FGRRES_07532_M	FGRRES_ncRNA013300
FGRRES_16570	FGRRES_ncRNA013301
FGRRES_03568	FGRRES_ncRNA013302
FGRRES_01889	FGRRES_ncRNA013303
FGRRES_13508	FGRRES_ncRNA013304
FGRRES_16837	FGRRES_ncRNA013305
FGRRES_08935	FGRRES_ncRNA013306
FGRRES_11939	FGRRES_ncRNA013307
FGRRES_01231	FGRRES_ncRNA013308
FGRRES_03936	FGRRES_ncRNA013309
FGRRES_00715	FGRRES_ncRNA013310
FGRRES_00869	FGRRES_ncRNA013311
FGRRES_05232	FGRRES_ncRNA013313
FGRRES_16262	FGRRES_ncRNA013314
FGRRES_09096	FGRRES_ncRNA013315
FGRRES_11661	FGRRES_ncRNA013316
FGRRES_00702	FGRRES_ncRNA013317
FGRRES_03699	FGRRES_ncRNA013318
FGRRES_02100	FGRRES_ncRNA013319
FGRRES_03323	FGRRES_ncRNA013320
FGRRES_15595	FGRRES_ncRNA013321
FGRRES_06851	FGRRES_ncRNA013322
FGRRES_11670	FGRRES_ncRNA013323
FGRRES_08594	FGRRES_ncRNA013324
FGRRES_04436	FGRRES_ncRNA013325
FGRRES_20211	FGRRES_ncRNA013326
FGRRES_02281	FGRRES_ncRNA013327
FGRRES_16072_M	FGRRES_ncRNA013329
FGRRES_16868	FGRRES_ncRNA013330
FGRRES_10560	FGRRES_ncRNA013331
FGRRES_03291	FGRRES_ncRNA013332
FGRRES_12482_M	FGRRES_ncRNA013333
FGRRES_04681_M	FGRRES_ncRNA013334
FGRRES_03242_M	FGRRES_ncRNA013336
FGRRES_05887	FGRRES_ncRNA013337
FGRRES_10202	FGRRES_ncRNA013338
FGRRES_03521	FGRRES_ncRNA013339
FGRRES_13260	FGRRES_ncRNA013340
FGRRES_05505	FGRRES_ncRNA013341
FGRRES_05075	FGRRES_ncRNA013342
FGRRES_15699	FGRRES_ncRNA013343
FGRRES_04087_M	FGRRES_ncRNA013344
FGRRES_08978	FGRRES_ncRNA013346
FGRRES_15465_M	FGRRES_ncRNA013347
FGRRES_12988	FGRRES_ncRNA013348
FGRRES_17209	FGRRES_ncRNA013349
FGRRES_09272	FGRRES_ncRNA013351
FGRRES_10985	FGRRES_ncRNA013353
FGRRES_11081	FGRRES_ncRNA013354
FGRRES_17412_M	FGRRES_ncRNA013355
FGRRES_06578	FGRRES_ncRNA013356
FGRRES_04284	FGRRES_ncRNA013357
FGRRES_01628	FGRRES_ncRNA013360
FGRRES_09350	FGRRES_ncRNA013361
FGRRES_13408_M	FGRRES_ncRNA013363
FGRRES_13798_M	FGRRES_ncRNA013364
FGRRES_00085	FGRRES_ncRNA013365
FGRRES_00365	FGRRES_ncRNA013366
FGRRES_05849	FGRRES_ncRNA013367
FGRRES_13010	FGRRES_ncRNA013368
FGRRES_04767	FGRRES_ncRNA013369
FGRRES_08039	FGRRES_ncRNA013370
FGRRES_09060	FGRRES_ncRNA013371
FGRRES_00522	FGRRES_ncRNA013372
FGRRES_15986	FGRRES_ncRNA013373
FGRRES_12416	FGRRES_ncRNA013374
FGRRES_08621_M	FGRRES_ncRNA013375
FGRRES_11691	FGRRES_ncRNA013376
FGRRES_12201_M	FGRRES_ncRNA013377
FGRRES_05685	FGRRES_ncRNA013378
FGRRES_10058	FGRRES_ncRNA013379
FGRRES_12214	FGRRES_ncRNA013380
FGRRES_11556	FGRRES_ncRNA013382
FGRRES_02077	FGRRES_ncRNA013383
FGRRES_11867	FGRRES_ncRNA013384
FGRRES_13517	FGRRES_ncRNA013385
FGRRES_03927	FGRRES_ncRNA013386
FGRRES_00574	FGRRES_ncRNA013387
FGRRES_16075	FGRRES_ncRNA013388
FGRRES_06668	FGRRES_ncRNA013389
FGRRES_12162	FGRRES_ncRNA013391
FGRRES_03930_M	FGRRES_ncRNA013392
FGRRES_16893	FGRRES_ncRNA013393
FGRRES_09715	FGRRES_ncRNA013394
FGRRES_04722	FGRRES_ncRNA013395
FGRRES_05668	FGRRES_ncRNA013396
FGRRES_14031_M	FGRRES_ncRNA013398
FGRRES_08801	FGRRES_ncRNA013400
FGRRES_16274_M	FGRRES_ncRNA013401
FGRRES_15410	FGRRES_ncRNA013402
FGRRES_00718	FGRRES_ncRNA013403
FGRRES_04905	FGRRES_ncRNA013404
FGRRES_04879	FGRRES_ncRNA013405
FGRRES_11798_M	FGRRES_ncRNA013406
FGRRES_09916_M	FGRRES_ncRNA013407
FGRRES_10991	FGRRES_ncRNA013408
FGRRES_00261	FGRRES_ncRNA013409
FGRRES_12450	FGRRES_ncRNA013410
FGRRES_00644	FGRRES_ncRNA013411
FGRRES_07312	FGRRES_ncRNA013412
FGRRES_06372	FGRRES_ncRNA013413
FGRRES_01845	FGRRES_ncRNA013414
FGRRES_13755	FGRRES_ncRNA013415
FGRRES_15155	FGRRES_ncRNA013416
FGRRES_10881_M	FGRRES_ncRNA013417
FGRRES_17271	FGRRES_ncRNA013418
FGRRES_13398	FGRRES_ncRNA013419
FGRRES_16243	FGRRES_ncRNA013421
FGRRES_09573	FGRRES_ncRNA013423
FGRRES_16461	FGRRES_ncRNA013424
FGRRES_07331	FGRRES_ncRNA013425
FGRRES_17089	FGRRES_ncRNA013426
FGRRES_09085_M	FGRRES_ncRNA013427
FGRRES_11292	FGRRES_ncRNA013429
FGRRES_02968	FGRRES_ncRNA013430
FGRRES_01184	FGRRES_ncRNA013431
FGRRES_05318	FGRRES_ncRNA013434
FGRRES_03496_M	FGRRES_ncRNA013435
FGRRES_17494	FGRRES_ncRNA013436
FGRRES_08350	FGRRES_ncRNA013437
FGRRES_07078	FGRRES_ncRNA013438
FGRRES_15794	FGRRES_ncRNA013439
FGRRES_16114	FGRRES_ncRNA013440
FGRRES_06736	FGRRES_ncRNA013441
FGRRES_12546	FGRRES_ncRNA013442
FGRRES_00334	FGRRES_ncRNA013443
FGRRES_15214	FGRRES_ncRNA013445
FGRRES_00761	FGRRES_ncRNA013446
FGRRES_01175_M	FGRRES_ncRNA013447
FGRRES_02976	FGRRES_ncRNA013448
FGRRES_02069	FGRRES_ncRNA013449
FGRRES_16290	FGRRES_ncRNA013450
FGRRES_16963	FGRRES_ncRNA013451
FGRRES_09788	FGRRES_ncRNA013452
FGRRES_20336	FGRRES_ncRNA013453
FGRRES_08749_M	FGRRES_ncRNA013455
FGRRES_09331	FGRRES_ncRNA013456
FGRRES_00875	FGRRES_ncRNA013457
FGRRES_20342	FGRRES_ncRNA013458
FGRRES_11568	FGRRES_ncRNA013459
FGRRES_12411	FGRRES_ncRNA013460
FGRRES_16248	FGRRES_ncRNA013461
FGRRES_17401	FGRRES_ncRNA013462
FGRRES_11756	FGRRES_ncRNA013464
FGRRES_17004	FGRRES_ncRNA013465
FGRRES_13198	FGRRES_ncRNA013466
FGRRES_08284	FGRRES_ncRNA013467
FGRRES_05390	FGRRES_ncRNA013468
FGRRES_05854	FGRRES_ncRNA013469
FGRRES_03476	FGRRES_ncRNA013471
FGRRES_03887	FGRRES_ncRNA013472
FGRRES_13458	FGRRES_ncRNA013473
FGRRES_00380	FGRRES_ncRNA013474
FGRRES_00479	FGRRES_ncRNA013475
FGRRES_20330	FGRRES_ncRNA013477
FGRRES_04014	FGRRES_ncRNA013478
FGRRES_15153	FGRRES_ncRNA013479
FGRRES_05770	FGRRES_ncRNA013480
FGRRES_08453	FGRRES_ncRNA013481
FGRRES_06336	FGRRES_ncRNA013484
FGRRES_10810	FGRRES_ncRNA013485
FGRRES_17068	FGRRES_ncRNA013486
FGRRES_01518	FGRRES_ncRNA013487
FGRRES_12154	FGRRES_ncRNA013488
FGRRES_03800	FGRRES_ncRNA013489
FGRRES_17635	FGRRES_ncRNA013490
FGRRES_08038	FGRRES_ncRNA013491
FGRRES_17426	FGRRES_ncRNA013492
FGRRES_04227	FGRRES_ncRNA013494
FGRRES_09558	FGRRES_ncRNA013495
FGRRES_15714_M	FGRRES_ncRNA013496
FGRRES_09243	FGRRES_ncRNA013497
FGRRES_04823_M	FGRRES_ncRNA013498
FGRRES_10309	FGRRES_ncRNA013500
FGRRES_11555	FGRRES_ncRNA013501
FGRRES_01975	FGRRES_ncRNA013502
FGRRES_00986	FGRRES_ncRNA013503
FGRRES_01736_M	FGRRES_ncRNA013504
FGRRES_09642	FGRRES_ncRNA013505
FGRRES_08568	FGRRES_ncRNA013506
FGRRES_10781	FGRRES_ncRNA013507
FGRRES_03099_M	FGRRES_ncRNA013508
FGRRES_00741	FGRRES_ncRNA013509
FGRRES_16753	FGRRES_ncRNA013511
FGRRES_05283	FGRRES_ncRNA013512
FGRRES_13629	FGRRES_ncRNA013513
FGRRES_08936	FGRRES_ncRNA013514
FGRRES_01988	FGRRES_ncRNA013515
FGRRES_01580	FGRRES_ncRNA013516
FGRRES_17573	FGRRES_ncRNA013517
FGRRES_10260	FGRRES_ncRNA013519
FGRRES_07454	FGRRES_ncRNA013520
FGRRES_01563	FGRRES_ncRNA013521
FGRRES_20218	FGRRES_ncRNA013522
FGRRES_16946_M	FGRRES_ncRNA013524
FGRRES_02675	FGRRES_ncRNA013526
FGRRES_02653_M	FGRRES_ncRNA013528
FGRRES_01319	FGRRES_ncRNA013529
FGRRES_05762	FGRRES_ncRNA013530
FGRRES_08527	FGRRES_ncRNA013531
FGRRES_01378	FGRRES_ncRNA013532
FGRRES_17200	FGRRES_ncRNA013535
FGRRES_12187	FGRRES_ncRNA013536
FGRRES_04504	FGRRES_ncRNA013537
FGRRES_13331	FGRRES_ncRNA013538
FGRRES_10860	FGRRES_ncRNA013540
FGRRES_13444	FGRRES_ncRNA013541
FGRRES_10443	FGRRES_ncRNA013543
FGRRES_16705_M	FGRRES_ncRNA013544
FGRRES_12944	FGRRES_ncRNA013545
FGRRES_09872	FGRRES_ncRNA013546
FGRRES_20030	FGRRES_ncRNA013548
FGRRES_03357	FGRRES_ncRNA013549
FGRRES_13591	FGRRES_ncRNA013550
FGRRES_11106	FGRRES_ncRNA013551
FGRRES_00475	FGRRES_ncRNA013552
FGRRES_13182	FGRRES_ncRNA013553
FGRRES_02759	FGRRES_ncRNA013554
FGRRES_03731	FGRRES_ncRNA013555
FGRRES_04993	FGRRES_ncRNA013556
FGRRES_01881	FGRRES_ncRNA013557
FGRRES_09340	FGRRES_ncRNA013558
FGRRES_16445	FGRRES_ncRNA013559
FGRRES_15881	FGRRES_ncRNA013561
FGRRES_05579	FGRRES_ncRNA013562
FGRRES_08807	FGRRES_ncRNA013563
FGRRES_20255	FGRRES_ncRNA013564
FGRRES_11234_M	FGRRES_ncRNA013565
FGRRES_00600	FGRRES_ncRNA013566
FGRRES_17692	FGRRES_ncRNA013567
FGRRES_07924	FGRRES_ncRNA013568
FGRRES_12787	FGRRES_ncRNA013569
FGRRES_06254	FGRRES_ncRNA013570
FGRRES_15648	FGRRES_ncRNA013571
FGRRES_06120	FGRRES_ncRNA013572
FGRRES_02451	FGRRES_ncRNA013573
FGRRES_08517	FGRRES_ncRNA013574
FGRRES_12365	FGRRES_ncRNA013575
FGRRES_06406	FGRRES_ncRNA013576
FGRRES_01058	FGRRES_ncRNA013577
FGRRES_02007	FGRRES_ncRNA013578
FGRRES_04477	FGRRES_ncRNA013579
FGRRES_01207_M	FGRRES_ncRNA013580
FGRRES_07665	FGRRES_ncRNA013581
FGRRES_02305	FGRRES_ncRNA013582
FGRRES_01583	FGRRES_ncRNA013583
FGRRES_15486	FGRRES_ncRNA013584
FGRRES_16979	FGRRES_ncRNA013586
FGRRES_10634	FGRRES_ncRNA013587
FGRRES_04224	FGRRES_ncRNA013588
FGRRES_00448	FGRRES_ncRNA013589
FGRRES_10856	FGRRES_ncRNA013590
FGRRES_11940	FGRRES_ncRNA013591
FGRRES_06820	FGRRES_ncRNA013592
FGRRES_02184	FGRRES_ncRNA013593
FGRRES_11874	FGRRES_ncRNA013594
FGRRES_15860	FGRRES_ncRNA013595
FGRRES_12816	FGRRES_ncRNA013596
FGRRES_05009	FGRRES_ncRNA013597
FGRRES_10611	FGRRES_ncRNA013598
FGRRES_05420	FGRRES_ncRNA013599
FGRRES_09526_M	FGRRES_ncRNA013600
FGRRES_09418	FGRRES_ncRNA013601
FGRRES_09218	FGRRES_ncRNA013602
FGRRES_06158	FGRRES_ncRNA013603
FGRRES_17445	FGRRES_ncRNA013604
FGRRES_10025	FGRRES_ncRNA013605
FGRRES_02103	FGRRES_ncRNA013606
FGRRES_11540	FGRRES_ncRNA013607
FGRRES_09180	FGRRES_ncRNA013608
FGRRES_16372	FGRRES_ncRNA013610
FGRRES_01030	FGRRES_ncRNA013611
FGRRES_01810	FGRRES_ncRNA013612
FGRRES_03079	FGRRES_ncRNA013614
FGRRES_03034_M	FGRRES_ncRNA013615
FGRRES_13465	FGRRES_ncRNA013617
FGRRES_03434	FGRRES_ncRNA013618
FGRRES_13697	FGRRES_ncRNA013619
FGRRES_09110	FGRRES_ncRNA013620
FGRRES_01007	FGRRES_ncRNA013621
FGRRES_03204	FGRRES_ncRNA013622
FGRRES_08238	FGRRES_ncRNA013623
FGRRES_01370	FGRRES_ncRNA013624
FGRRES_01224	FGRRES_ncRNA013625
FGRRES_09672	FGRRES_ncRNA013626
FGRRES_10707	FGRRES_ncRNA013627
FGRRES_17113	FGRRES_ncRNA013628
FGRRES_17550	FGRRES_ncRNA013629
FGRRES_00026_M	FGRRES_ncRNA013630
FGRRES_13832	FGRRES_ncRNA013631
FGRRES_12220	FGRRES_ncRNA013632
FGRRES_10368	FGRRES_ncRNA013633
FGRRES_04796	FGRRES_ncRNA013634
FGRRES_10385	FGRRES_ncRNA013635
FGRRES_12084	FGRRES_ncRNA013636
FGRRES_04578	FGRRES_ncRNA013637
FGRRES_08026	FGRRES_ncRNA013638
FGRRES_03098	FGRRES_ncRNA013639
FGRRES_10197_M	FGRRES_ncRNA013640
FGRRES_15651	FGRRES_ncRNA013642
FGRRES_06510	FGRRES_ncRNA013643
FGRRES_07549	FGRRES_ncRNA013644
FGRRES_00691	FGRRES_ncRNA013645
FGRRES_05640	FGRRES_ncRNA013646
FGRRES_05161	FGRRES_ncRNA013647
FGRRES_03750	FGRRES_ncRNA013648
FGRRES_09580	FGRRES_ncRNA013649
FGRRES_15922	FGRRES_ncRNA013650
FGRRES_06690	FGRRES_ncRNA013652
FGRRES_17116	FGRRES_ncRNA013654
FGRRES_03500_M	FGRRES_ncRNA013655
FGRRES_13806	FGRRES_ncRNA013657
FGRRES_17180	FGRRES_ncRNA013658
FGRRES_03741	FGRRES_ncRNA013659
FGRRES_08062	FGRRES_ncRNA013660
FGRRES_04853	FGRRES_ncRNA013661
FGRRES_11719	FGRRES_ncRNA013662
FGRRES_12093	FGRRES_ncRNA013663
FGRRES_12609	FGRRES_ncRNA013664
FGRRES_07357	FGRRES_ncRNA013666
FGRRES_15194	FGRRES_ncRNA013667
FGRRES_06807	FGRRES_ncRNA013668
FGRRES_11315	FGRRES_ncRNA013670
FGRRES_13838	FGRRES_ncRNA013671
FGRRES_00668	FGRRES_ncRNA013672
FGRRES_08229_M	FGRRES_ncRNA013673
FGRRES_07233	FGRRES_ncRNA013674
FGRRES_03436	FGRRES_ncRNA013675
FGRRES_12936	FGRRES_ncRNA013676
FGRRES_11804	FGRRES_ncRNA013677
FGRRES_20383	FGRRES_ncRNA013678
FGRRES_12471_M	FGRRES_ncRNA013680
FGRRES_17013_M	FGRRES_ncRNA013681
FGRRES_12387	FGRRES_ncRNA013682
FGRRES_02243	FGRRES_ncRNA013683
FGRRES_00582	FGRRES_ncRNA013684
FGRRES_11005	FGRRES_ncRNA013686
FGRRES_00942	FGRRES_ncRNA013687
FGRRES_13688	FGRRES_ncRNA013688
FGRRES_10179	FGRRES_ncRNA013689
FGRRES_02206	FGRRES_ncRNA013690
FGRRES_09696	FGRRES_ncRNA013691
FGRRES_17088	FGRRES_ncRNA013692
FGRRES_20116	FGRRES_ncRNA013693
FGRRES_03075	FGRRES_ncRNA013694
FGRRES_07082	FGRRES_ncRNA013695
FGRRES_15912	FGRRES_ncRNA013696
FGRRES_02715	FGRRES_ncRNA013697
FGRRES_13119	FGRRES_ncRNA013698
FGRRES_06352_M	FGRRES_ncRNA013700
FGRRES_05844	FGRRES_ncRNA013702
FGRRES_11349	FGRRES_ncRNA013703
FGRRES_05023	FGRRES_ncRNA013704
FGRRES_12178_M	FGRRES_ncRNA013705
FGRRES_02301	FGRRES_ncRNA013706
FGRRES_17705	FGRRES_ncRNA013707
FGRRES_03976	FGRRES_ncRNA013708
FGRRES_06695	FGRRES_ncRNA013709
FGRRES_11012	FGRRES_ncRNA013710
FGRRES_09713	FGRRES_ncRNA013712
FGRRES_04858	FGRRES_ncRNA013713
FGRRES_04021	FGRRES_ncRNA013714
FGRRES_10019	FGRRES_ncRNA013717
FGRRES_13136	FGRRES_ncRNA013718
FGRRES_01795	FGRRES_ncRNA013719
FGRRES_20357	FGRRES_ncRNA013729
FGRRES_10556	FGRRES_ncRNA013747
FGRRES_07379	FGRRES_ncRNA013750
FGRRES_05745	FGRRES_ncRNA013760
FGRRES_12815	FGRRES_ncRNA013776
FGRRES_07476	FGRRES_ncRNA013778
FGRRES_17053	FGRRES_ncRNA013787
FGRRES_15328	FGRRES_ncRNA013822
FGRRES_20194	FGRRES_ncRNA013829
FGRRES_10126	FGRRES_ncRNA013850
FGRRES_04416	FGRRES_ncRNA013851
FGRRES_20240	FGRRES_ncRNA013853
FGRRES_12623_M	FGRRES_ncRNA013854
FGRRES_17300	FGRRES_ncRNA013858
FGRRES_08399_M	FGRRES_ncRNA013859
FGRRES_02018	FGRRES_ncRNA013866
FGRRES_08771_M	FGRRES_ncRNA013876
FGRRES_13505	FGRRES_ncRNA013878
FGRRES_05474	FGRRES_ncRNA013901
FGRRES_15246	FGRRES_ncRNA013902
FGRRES_08092	FGRRES_ncRNA013906
FGRRES_20295	FGRRES_ncRNA013907
FGRRES_09277	FGRRES_ncRNA013911
FGRRES_17207	FGRRES_ncRNA013912
FGRRES_01562	FGRRES_ncRNA013915
FGRRES_10276	FGRRES_ncRNA013916
FGRRES_08869	FGRRES_ncRNA013917
FGRRES_05120	FGRRES_ncRNA013921
FGRRES_20340	FGRRES_ncRNA013928
FGRRES_11396	FGRRES_ncRNA013930
FGRRES_04282	FGRRES_ncRNA013935
FGRRES_00921	FGRRES_ncRNA013936
FGRRES_05227	FGRRES_ncRNA013946
FGRRES_13547	FGRRES_ncRNA013958
FGRRES_08136	FGRRES_ncRNA013960
FGRRES_15122	FGRRES_ncRNA013963
FGRRES_06745_M	FGRRES_ncRNA013973
FGRRES_02953	FGRRES_ncRNA013977
FGRRES_09397	FGRRES_ncRNA013979
FGRRES_07668	FGRRES_ncRNA013984
FGRRES_17017	FGRRES_ncRNA013995
FGRRES_11011	FGRRES_ncRNA014013
FGRRES_02037	FGRRES_ncRNA014021
FGRRES_01970	FGRRES_ncRNA014052
FGRRES_06650	FGRRES_ncRNA014053
FGRRES_02854	FGRRES_ncRNA014056
FGRRES_13068	FGRRES_ncRNA014072
FGRRES_13351	FGRRES_ncRNA014096
FGRRES_11308	FGRRES_ncRNA014120
FGRRES_02565	EFFGRG00000013944
FGRRES_01324	EFFGRG00000013945
FGRRES_07032	EFFGRG00000013946
FGRRES_08533	EFFGRG00000013947
FGRRES_11246	EFFGRG00000013948
FGRRES_02848	EFFGRG00000013950
FGRRES_05071	EFFGRG00000013951
FGRRES_15405	EFFGRG00000013953
FGRRES_11936	EFFGRG00000013954
FGRRES_00661	EFFGRG00000013955
FGRRES_03009	EFFGRG00000013957
FGRRES_00698	EFFGRG00000013958
FGRRES_10327	EFFGRG00000013959
FGRRES_08794	EFFGRG00000013961
FGRRES_09338_M	EFFGRG00000013962
FGRRES_00924	EFFGRG00000013963
FGRRES_00721	EFFGRG00000013964
FGRRES_17618	EFFGRG00000013969
FGRRES_16631	EFFGRG00000013971
FGRRES_11801_M	EFFGRG00000013972
FGRRES_04581	EFFGRG00000013973
FGRRES_11909	EFFGRG00000013975
FGRRES_06776	EFFGRG00000013976
FGRRES_15561	EFFGRG00000013977
FGRRES_01291_M	EFFGRG00000013984
FGRRES_17182	EFFGRG00000013985
FGRRES_20215	EFFGRG00000013988
FGRRES_01054	EFFGRG00000013989
FGRRES_07488	EFFGRG00000013991
FGRRES_05015	EFFGRG00000013992
FGRRES_17423	EFFGRG00000013995
FGRRES_01926	EFFGRG00000013996
FGRRES_01751	EFFGRG00000013999
FGRRES_16766	EFFGRG00000014000
FGRRES_09299_M	EFFGRG00000014001
FGRRES_02015	EFFGRG00000014002
FGRRES_09343_M	EFFGRG00000014006
FGRRES_08732	EFFGRG00000014008
FGRRES_08547_M	EFFGRG00000014010
FGRRES_07798	EFFGRG00000014011
FGRRES_01353	EFFGRG00000014013
FGRRES_16529	EFFGRG00000014016
FGRRES_13246	EFFGRG00000014019
FGRRES_16617	EFFGRG00000014022
FGRRES_04575	EFFGRG00000014023
FGRRES_08253	EFFGRG00000014024
FGRRES_09738	EFFGRG00000014025
FGRRES_16500	EFFGRG00000014028
FGRRES_15545	EFFGRG00000014030
FGRRES_09189	EFFGRG00000014032
FGRRES_02523	EFFGRG00000014033
FGRRES_07785	EFFGRG00000014035
FGRRES_20252	EFFGRG00000014038
FGRRES_15795	EFFGRG00000014041
FGRRES_11013_M	EFFGRG00000014043
FGRRES_11822	EFFGRG00000014045
FGRRES_13466	EFFGRG00000014048
FGRRES_15374	EFFGRG00000014049
FGRRES_05633	EFFGRG00000014050
FGRRES_01605	EFFGRG00000014051
FGRRES_12751	EFFGRG00000014055
FGRRES_01225	EFFGRG00000014056
FGRRES_04038	EFFGRG00000014062
FGRRES_12606_M	EFFGRG00000014063
FGRRES_01512	EFFGRG00000014064
FGRRES_04641	EFFGRG00000014066
FGRRES_10989	EFFGRG00000014068
FGRRES_12625	EFFGRG00000014069
FGRRES_04248_M	EFFGRG00000014070
FGRRES_12278	EFFGRG00000014074
FGRRES_06032	EFFGRG00000014076
FGRRES_00640	EFFGRG00000014080
FGRRES_08068_M	EFFGRG00000014081
FGRRES_11184	EFFGRG00000014082
FGRRES_05542	EFFGRG00000014083
FGRRES_16440	EFFGRG00000014086
FGRRES_02927_M	EFFGRG00000014088
FGRRES_02852	EFFGRG00000014089
FGRRES_04890	EFFGRG00000014090
FGRRES_09095	EFFGRG00000014091
FGRRES_07297_M	EFFGRG00000014092
FGRRES_16442	EFFGRG00000014093
FGRRES_09659	EFFGRG00000014094
FGRRES_11137	EFFGRG00000014096
FGRRES_00549	EFFGRG00000014097
FGRRES_04120	EFFGRG00000014099
FGRRES_11420	EFFGRG00000014100
FGRRES_05241	EFFGRG00000014105
FGRRES_09873	EFFGRG00000014106
FGRRES_11232	EFFGRG00000014109
FGRRES_16025	EFFGRG00000014110
FGRRES_08014	EFFGRG00000014115
FGRRES_01040	EFFGRG00000014116
FGRRES_01194	EFFGRG00000014119
FGRRES_03504	EFFGRG00000014121
FGRRES_15477	EFFGRG00000014122
FGRRES_04785	EFFGRG00000014124
FGRRES_16844_M	EFFGRG00000014126
FGRRES_03133	EFFGRG00000014128
FGRRES_20028	EFFGRG00000014130
FGRRES_08599	EFFGRG00000014132
FGRRES_17227_M	EFFGRG00000014133
FGRRES_12764	EFFGRG00000014134
FGRRES_03562	EFFGRG00000014135
FGRRES_05151	EFFGRG00000014136
FGRRES_04179	EFFGRG00000014137
FGRRES_05564	EFFGRG00000014140
FGRRES_12805_6_M	EFFGRG00000014143
FGRRES_15102	EFFGRG00000014146
FGRRES_16014	EFFGRG00000014148
FGRRES_11407	EFFGRG00000014149
FGRRES_02515	EFFGRG00000014150
FGRRES_01659	EFFGRG00000014153
FGRRES_03901	EFFGRG00000014154
FGRRES_00970	EFFGRG00000014155
FGRRES_11387	EFFGRG00000014156
FGRRES_02061	EFFGRG00000014157
FGRRES_00419	EFFGRG00000014158
FGRRES_07328	EFFGRG00000014161
FGRRES_09481	EFFGRG00000014163
FGRRES_16670	EFFGRG00000014164
FGRRES_09498_M	EFFGRG00000014165
FGRRES_07676	EFFGRG00000014166
FGRRES_06785	EFFGRG00000014167
FGRRES_15225	EFFGRG00000014168
FGRRES_15702	EFFGRG00000014170
FGRRES_16201	EFFGRG00000014173
FGRRES_15276	EFFGRG00000014174
FGRRES_16686	EFFGRG00000014178
FGRRES_06503_M	EFFGRG00000014180
FGRRES_13083	EFFGRG00000014182
FGRRES_11230	EFFGRG00000014185
FGRRES_07787	EFFGRG00000014186
FGRRES_05145	EFFGRG00000014188
FGRRES_01325	EFFGRG00000014189
FGRRES_12752	EFFGRG00000014192
FGRRES_01301	EFFGRG00000014195
FGRRES_09020	EFFGRG00000014200
FGRRES_05159	EFFGRG00000014201
FGRRES_13520	EFFGRG00000014202
FGRRES_15361	EFFGRG00000014203
FGRRES_15963	EFFGRG00000014205
FGRRES_05736	EFFGRG00000014206
FGRRES_15283_M	EFFGRG00000014207
FGRRES_02389_M	EFFGRG00000014208
FGRRES_16430	EFFGRG00000014210
FGRRES_04610	EFFGRG00000014215
FGRRES_05513	EFFGRG00000014221
FGRRES_00002	EFFGRG00000014222
FGRRES_17055_M	EFFGRG00000014223
FGRRES_04143	EFFGRG00000014224
FGRRES_11735	EFFGRG00000014225
FGRRES_16621	EFFGRG00000014226
FGRRES_16655_M	EFFGRG00000014227
FGRRES_07296	EFFGRG00000014230
FGRRES_08273	EFFGRG00000014231
FGRRES_17729	EFFGRG00000014235
FGRRES_15483	EFFGRG00000014236
FGRRES_06962	EFFGRG00000014237
FGRRES_09238	EFFGRG00000014239
FGRRES_02383	EFFGRG00000014240
FGRRES_16287	EFFGRG00000014243
FGRRES_15185	EFFGRG00000014247
FGRRES_12394	EFFGRG00000014248
FGRRES_16915_M	EFFGRG00000014249
FGRRES_04702_M	EFFGRG00000014250
FGRRES_08875	EFFGRG00000014252
FGRRES_17267	EFFGRG00000014253
FGRRES_08491	EFFGRG00000014260
FGRRES_05315	EFFGRG00000014262
FGRRES_09442	EFFGRG00000014263
FGRRES_07669	EFFGRG00000014265
FGRRES_04931	EFFGRG00000014266
FGRRES_17233_M	EFFGRG00000014269
FGRRES_06579	EFFGRG00000014270
FGRRES_03177_M	EFFGRG00000014273
FGRRES_00343	EFFGRG00000014274
FGRRES_10181_M	EFFGRG00000014279
FGRRES_07824	EFFGRG00000014282
FGRRES_09963_M	EFFGRG00000014283
FGRRES_07905	EFFGRG00000014285
FGRRES_10077	EFFGRG00000014287
FGRRES_00067	EFFGRG00000014288
FGRRES_05739	EFFGRG00000014291
FGRRES_04706	EFFGRG00000014292
FGRRES_20303	EFFGRG00000014294
FGRRES_16913_M	EFFGRG00000014299
FGRRES_12017	EFFGRG00000014302
FGRRES_11143	EFFGRG00000014303
FGRRES_17534	EFFGRG00000014304
FGRRES_15696	EFFGRG00000014305
FGRRES_09983	EFFGRG00000014311
FGRRES_01391	EFFGRG00000014312
FGRRES_13110	EFFGRG00000014313
FGRRES_04299	EFFGRG00000014315
FGRRES_20335	EFFGRG00000014316
FGRRES_10061	EFFGRG00000014317
FGRRES_16024_M	EFFGRG00000014318
FGRRES_20369	EFFGRG00000014321
FGRRES_06485	EFFGRG00000014322
FGRRES_10435	EFFGRG00000014323
FGRRES_04700	EFFGRG00000014324
FGRRES_05812	EFFGRG00000014325
FGRRES_05116	EFFGRG00000014326
FGRRES_03379	EFFGRG00000014328
FGRRES_15553	EFFGRG00000014329
FGRRES_08696	EFFGRG00000014334
FGRRES_08971	EFFGRG00000014335
FGRRES_02813	EFFGRG00000014337
FGRRES_00756	EFFGRG00000014338
FGRRES_17646	EFFGRG00000014339
FGRRES_13975_M	EFFGRG00000014341
FGRRES_09934	EFFGRG00000014342
FGRRES_03245_M	EFFGRG00000014345
FGRRES_02221	EFFGRG00000014346
FGRRES_06670	EFFGRG00000014347
FGRRES_20324	EFFGRG00000014349
FGRRES_09631	EFFGRG00000014352
FGRRES_11618	EFFGRG00000014353
FGRRES_04531	EFFGRG00000014355
FGRRES_11645	EFFGRG00000014356
FGRRES_06523	EFFGRG00000014357
FGRRES_06769	EFFGRG00000014358
FGRRES_07996_M	EFFGRG00000014359
FGRRES_11796	EFFGRG00000014361
FGRRES_05788	EFFGRG00000014363
FGRRES_15543_M	EFFGRG00000014365
FGRRES_03489	EFFGRG00000014369
FGRRES_12114	EFFGRG00000014370
FGRRES_16289	EFFGRG00000014371
FGRRES_15177	EFFGRG00000014374
FGRRES_00194	EFFGRG00000014375
FGRRES_10768	EFFGRG00000014380
FGRRES_07284	EFFGRG00000014382
FGRRES_15569	EFFGRG00000014384
FGRRES_02071	EFFGRG00000014385
FGRRES_13433	EFFGRG00000014390
FGRRES_05929	EFFGRG00000014391
FGRRES_15471	EFFGRG00000014392
FGRRES_05521	EFFGRG00000014394
FGRRES_03186	EFFGRG00000014396
FGRRES_08616	EFFGRG00000014397
FGRRES_04873	EFFGRG00000014399
FGRRES_11710	EFFGRG00000014402
FGRRES_11442	EFFGRG00000014403
FGRRES_07444	EFFGRG00000014404
FGRRES_01315	EFFGRG00000014405
FGRRES_00359	EFFGRG00000014406
FGRRES_12986	EFFGRG00000014407
FGRRES_05048	EFFGRG00000014409
FGRRES_08593	EFFGRG00000014410
FGRRES_13587	EFFGRG00000014411
FGRRES_16002	EFFGRG00000014413
FGRRES_00946	EFFGRG00000014417
FGRRES_15690	EFFGRG00000014424
FGRRES_03701_M	EFFGRG00000014425
FGRRES_15127	EFFGRG00000014426
FGRRES_12548	EFFGRG00000014429
FGRRES_05187_M	EFFGRG00000014430
FGRRES_17740	EFFGRG00000014432
FGRRES_03163	EFFGRG00000014433
FGRRES_03499	EFFGRG00000014434
FGRRES_01379	EFFGRG00000014438
FGRRES_16587	EFFGRG00000014439
FGRRES_02379	EFFGRG00000014441
FGRRES_00471	EFFGRG00000014445
FGRRES_07773_M	EFFGRG00000014446
FGRRES_07038	EFFGRG00000014447
FGRRES_12780	EFFGRG00000014449
FGRRES_07450	EFFGRG00000014451
FGRRES_16685	EFFGRG00000014453
FGRRES_02026	EFFGRG00000014455
FGRRES_02312	EFFGRG00000014456
FGRRES_11350	EFFGRG00000014457
FGRRES_13899	EFFGRG00000014460
FGRRES_16514	EFFGRG00000014461
FGRRES_12571	EFFGRG00000014462
FGRRES_07510	EFFGRG00000014464
FGRRES_06266	EFFGRG00000014467
FGRRES_11277	EFFGRG00000014468
FGRRES_08781	EFFGRG00000014469
FGRRES_03423	EFFGRG00000014470
FGRRES_02127	EFFGRG00000014471
FGRRES_10631	EFFGRG00000014474
FGRRES_09503_M	EFFGRG00000014476
FGRRES_00588	EFFGRG00000014477
FGRRES_09590	EFFGRG00000014478
FGRRES_17652	EFFGRG00000014480
FGRRES_11504	EFFGRG00000014481
FGRRES_06711	EFFGRG00000014486
FGRRES_10190	EFFGRG00000014487
FGRRES_00788	EFFGRG00000014488
FGRRES_03270_M	EFFGRG00000014491
FGRRES_00166	EFFGRG00000014492
FGRRES_04290	EFFGRG00000014494
FGRRES_03724	EFFGRG00000014497
FGRRES_00609	EFFGRG00000014498
FGRRES_00255	EFFGRG00000014501
FGRRES_12983	EFFGRG00000014502
FGRRES_03113_M	EFFGRG00000014504
FGRRES_17427	EFFGRG00000014508
FGRRES_10616	EFFGRG00000014509
FGRRES_11907_M	EFFGRG00000014510
FGRRES_08920	EFFGRG00000014511
FGRRES_01670	EFFGRG00000014513
FGRRES_05181	EFFGRG00000014514
FGRRES_09257	EFFGRG00000014517
FGRRES_06571_M	EFFGRG00000014519
FGRRES_13799	EFFGRG00000014521
FGRRES_10263	EFFGRG00000014523
FGRRES_11522	EFFGRG00000014528
FGRRES_07474	EFFGRG00000014533
FGRRES_16377	EFFGRG00000014535
FGRRES_05957	EFFGRG00000014536
FGRRES_01442	EFFGRG00000014540
FGRRES_20249	EFFGRG00000014542
FGRRES_12120	EFFGRG00000014543
FGRRES_04663	EFFGRG00000014545
FGRRES_06264	EFFGRG00000014548
FGRRES_04765	EFFGRG00000014550
FGRRES_08109_M	EFFGRG00000014551
FGRRES_10396	EFFGRG00000014556
FGRRES_11280	EFFGRG00000014559
FGRRES_08783	EFFGRG00000014560
FGRRES_17414	EFFGRG00000014563
FGRRES_03654	EFFGRG00000014564
FGRRES_00147	EFFGRG00000014565
FGRRES_04341	EFFGRG00000014566
FGRRES_12884	EFFGRG00000014575
FGRRES_00798	EFFGRG00000014576
FGRRES_15073	EFFGRG00000014578
FGRRES_10623	EFFGRG00000014579
FGRRES_11731	EFFGRG00000014583
FGRRES_13703	EFFGRG00000014586
FGRRES_17148_M	EFFGRG00000014587
FGRRES_03203	EFFGRG00000014588
FGRRES_08200_M	EFFGRG00000014589
FGRRES_06647	EFFGRG00000014591
FGRRES_00358	EFFGRG00000014592
FGRRES_15819	EFFGRG00000014593
FGRRES_08089	EFFGRG00000014595
FGRRES_16510	EFFGRG00000014599
FGRRES_06702	EFFGRG00000014600
FGRRES_10809	EFFGRG00000014603
FGRRES_03570_M	EFFGRG00000014604
FGRRES_20056	EFFGRG00000014605
FGRRES_13996	EFFGRG00000014606
FGRRES_08024	EFFGRG00000014607
FGRRES_12495	EFFGRG00000014609
FGRRES_09924	EFFGRG00000014611
FGRRES_15734	EFFGRG00000014612
FGRRES_01271	EFFGRG00000014614
FGRRES_11368	EFFGRG00000014615
FGRRES_08710	EFFGRG00000014617
FGRRES_03894_M	EFFGRG00000014618
FGRRES_09723	EFFGRG00000014619
FGRRES_07735_M	EFFGRG00000014621
FGRRES_03046	EFFGRG00000014623
FGRRES_15367	EFFGRG00000014624
FGRRES_10838	EFFGRG00000014625
FGRRES_15944	EFFGRG00000014626
FGRRES_03907	EFFGRG00000014627
FGRRES_08127	EFFGRG00000014628
FGRRES_10100	EFFGRG00000014629
FGRRES_17084	EFFGRG00000014631
FGRRES_13916	EFFGRG00000014635
FGRRES_15472	EFFGRG00000014636
FGRRES_06157	EFFGRG00000014637
FGRRES_00637	EFFGRG00000014640
FGRRES_04266	EFFGRG00000014641
FGRRES_09470	EFFGRG00000014642
FGRRES_16505	EFFGRG00000014643
FGRRES_15223	EFFGRG00000014648
FGRRES_06500	EFFGRG00000014650
FGRRES_07039	EFFGRG00000014651
FGRRES_04949_M	EFFGRG00000014654
FGRRES_04899	EFFGRG00000014657
FGRRES_11747	EFFGRG00000014659
FGRRES_12293	EFFGRG00000014661
FGRRES_10115	EFFGRG00000014664
FGRRES_15894	EFFGRG00000014668
FGRRES_10295	EFFGRG00000014669
FGRRES_15966_M	EFFGRG00000014671
FGRRES_08128	EFFGRG00000014673
FGRRES_00853	EFFGRG00000014675
FGRRES_10311	EFFGRG00000014676
FGRRES_09751	EFFGRG00000014677
FGRRES_09667_M	EFFGRG00000014679
FGRRES_17175_M	EFFGRG00000014682
FGRRES_16523	EFFGRG00000014683
FGRRES_07766	EFFGRG00000014688
FGRRES_13760	EFFGRG00000014691
FGRRES_13357	EFFGRG00000014692
FGRRES_13361	EFFGRG00000014693
FGRRES_15442	EFFGRG00000014694
FGRRES_09957	EFFGRG00000014696
FGRRES_02934_M	EFFGRG00000014699
FGRRES_13753	EFFGRG00000014700
FGRRES_01740	EFFGRG00000014705
FGRRES_03004	EFFGRG00000014706
FGRRES_17010	EFFGRG00000014708
FGRRES_03220	EFFGRG00000014710
FGRRES_15043	EFFGRG00000014711
FGRRES_10918	EFFGRG00000014712
FGRRES_08945	EFFGRG00000014713
FGRRES_02613	EFFGRG00000014714
FGRRES_03013	EFFGRG00000014716
FGRRES_12519	EFFGRG00000014718
FGRRES_07306	EFFGRG00000014721
FGRRES_02842_M	EFFGRG00000014722
FGRRES_16230	EFFGRG00000014723
FGRRES_13229	EFFGRG00000014726
FGRRES_08333_M	EFFGRG00000014728
FGRRES_00036	EFFGRG00000014730
FGRRES_05630_M	EFFGRG00000014731
FGRRES_00010	EFFGRG00000014732
FGRRES_07326	EFFGRG00000014735
FGRRES_07592	EFFGRG00000014738
FGRRES_09324	EFFGRG00000014739
FGRRES_17281	EFFGRG00000014740
FGRRES_01316	EFFGRG00000014741
FGRRES_02493	FGRRES_ncRNA013087
FGRRES_09076	FGRRES_ncRNA013110
FGRRES_13121	FGRRES_ncRNA013111
FGRRES_00344_M	FGRRES_ncRNA013118
FGRRES_02218	FGRRES_ncRNA013129
FGRRES_11290	FGRRES_ncRNA013147
FGRRES_06263	FGRRES_ncRNA013156
FGRRES_07744	FGRRES_ncRNA013159
FGRRES_08244	FGRRES_ncRNA013163
FGRRES_02340_M	FGRRES_ncRNA013174
FGRRES_07397	FGRRES_ncRNA013178
FGRRES_01165_M	FGRRES_ncRNA013196
FGRRES_06039	FGRRES_ncRNA013202
FGRRES_17048	FGRRES_ncRNA013206
FGRRES_09842	FGRRES_ncRNA013211
FGRRES_13759_M	FGRRES_ncRNA013213
FGRRES_02152_M	FGRRES_ncRNA013219
FGRRES_06136	FGRRES_ncRNA013256
FGRRES_15500	FGRRES_ncRNA013270
FGRRES_02970	FGRRES_ncRNA013273
FGRRES_13061	FGRRES_ncRNA013281
FGRRES_16145	FGRRES_ncRNA013296
FGRRES_05604_M	FGRRES_ncRNA013299
FGRRES_12361_16189_M	FGRRES_ncRNA013312
FGRRES_05938	FGRRES_ncRNA013352
FGRRES_10858	FGRRES_ncRNA013358
FGRRES_04380	FGRRES_ncRNA013359
FGRRES_04163_M	FGRRES_ncRNA013362
FGRRES_08021_M	FGRRES_ncRNA013381
FGRRES_10015	FGRRES_ncRNA013390
FGRRES_10920	FGRRES_ncRNA013397
FGRRES_16826	FGRRES_ncRNA013399
FGRRES_09553	FGRRES_ncRNA013420
FGRRES_03546	FGRRES_ncRNA013422
FGRRES_01172	FGRRES_ncRNA013428
FGRRES_06328	FGRRES_ncRNA013432
FGRRES_16425	FGRRES_ncRNA013433
FGRRES_08956_M	FGRRES_ncRNA013463
FGRRES_00556	FGRRES_ncRNA013470
FGRRES_06789	FGRRES_ncRNA013476
FGRRES_17311	FGRRES_ncRNA013482
FGRRES_05147	FGRRES_ncRNA013483
FGRRES_16641	FGRRES_ncRNA013493
FGRRES_13680	FGRRES_ncRNA013510
FGRRES_13476	FGRRES_ncRNA013523
FGRRES_00524	FGRRES_ncRNA013525
FGRRES_11757	FGRRES_ncRNA013534
FGRRES_07199	FGRRES_ncRNA013542
FGRRES_10486	FGRRES_ncRNA013547
FGRRES_15106	FGRRES_ncRNA013609
FGRRES_03363	FGRRES_ncRNA013616
FGRRES_07192	FGRRES_ncRNA013641
FGRRES_11270	FGRRES_ncRNA013651
FGRRES_09423_M	FGRRES_ncRNA013656
FGRRES_01181	FGRRES_ncRNA013665
FGRRES_11297	FGRRES_ncRNA013669
FGRRES_11051_M	FGRRES_ncRNA013679
FGRRES_08760	FGRRES_ncRNA013701
FGRRES_20404	FGRRES_ncRNA013711
FGRRES_04908	FGRRES_ncRNA013715
FGRRES_17455	FGRRES_ncRNA013716
FGRRES_06760_M	FGRRES_ncRNA013720
FGRRES_01419	FGRRES_ncRNA013723
FGRRES_02253_M	FGRRES_ncRNA013724
FGRRES_05256	FGRRES_ncRNA013725
FGRRES_09270	FGRRES_ncRNA013726
FGRRES_05987	FGRRES_ncRNA013727
FGRRES_10729	FGRRES_ncRNA013730
FGRRES_07485	FGRRES_ncRNA013731
FGRRES_07131	FGRRES_ncRNA013733
FGRRES_00719	FGRRES_ncRNA013734
FGRRES_04437	FGRRES_ncRNA013735
FGRRES_05476_M	FGRRES_ncRNA013736
FGRRES_11767	FGRRES_ncRNA013738
FGRRES_10177	FGRRES_ncRNA013742
FGRRES_09550	FGRRES_ncRNA013743
FGRRES_12698	FGRRES_ncRNA013745
FGRRES_03827_M	FGRRES_ncRNA013748
FGRRES_12612_3_M	FGRRES_ncRNA013753
FGRRES_16488	FGRRES_ncRNA013756
FGRRES_17592	FGRRES_ncRNA013759
FGRRES_07929	FGRRES_ncRNA013763
FGRRES_01547	FGRRES_ncRNA013764
FGRRES_08849	FGRRES_ncRNA013765
FGRRES_08123	FGRRES_ncRNA013766
FGRRES_03640	FGRRES_ncRNA013767
FGRRES_16359_B_M	FGRRES_ncRNA013768
FGRRES_00941	FGRRES_ncRNA013769
FGRRES_11391	FGRRES_ncRNA013770
FGRRES_08370	FGRRES_ncRNA013771
FGRRES_20386	FGRRES_ncRNA013772
FGRRES_20355	FGRRES_ncRNA013774
FGRRES_17247	FGRRES_ncRNA013783
FGRRES_07248	FGRRES_ncRNA013784
FGRRES_06156	FGRRES_ncRNA013785
FGRRES_01859	FGRRES_ncRNA013788
FGRRES_06634	FGRRES_ncRNA013789
FGRRES_13912	FGRRES_ncRNA013790
FGRRES_17261	FGRRES_ncRNA013793
FGRRES_07915	FGRRES_ncRNA013794
FGRRES_02146	FGRRES_ncRNA013795
FGRRES_00821	FGRRES_ncRNA013796
FGRRES_20136	FGRRES_ncRNA013798
FGRRES_12487	FGRRES_ncRNA013799
FGRRES_17436	FGRRES_ncRNA013800
FGRRES_06024	FGRRES_ncRNA013802
FGRRES_07471	FGRRES_ncRNA013803
FGRRES_11403	FGRRES_ncRNA013804
FGRRES_13375	FGRRES_ncRNA013806
FGRRES_01477	FGRRES_ncRNA013807
FGRRES_15264	FGRRES_ncRNA013808
FGRRES_15930	FGRRES_ncRNA013809
FGRRES_13904_M	FGRRES_ncRNA013811
FGRRES_06293	FGRRES_ncRNA013812
FGRRES_16466	FGRRES_ncRNA013813
FGRRES_02216	FGRRES_ncRNA013814
FGRRES_17029_M	FGRRES_ncRNA013815
FGRRES_16830	FGRRES_ncRNA013816
FGRRES_08348	FGRRES_ncRNA013817
FGRRES_16078	FGRRES_ncRNA013818
FGRRES_00183	FGRRES_ncRNA013819
FGRRES_10187	FGRRES_ncRNA013820
FGRRES_15926	FGRRES_ncRNA013823
FGRRES_01826	FGRRES_ncRNA013824
FGRRES_11528	FGRRES_ncRNA013825
FGRRES_06483	FGRRES_ncRNA013826
FGRRES_07208	FGRRES_ncRNA013827
FGRRES_15312	FGRRES_ncRNA013828
FGRRES_12417	FGRRES_ncRNA013830
FGRRES_03900	FGRRES_ncRNA013831
FGRRES_16331_M	FGRRES_ncRNA013832
FGRRES_05327	FGRRES_ncRNA013834
FGRRES_07348	FGRRES_ncRNA013835
FGRRES_15864_M	FGRRES_ncRNA013836
FGRRES_16067	FGRRES_ncRNA013847
FGRRES_15057	FGRRES_ncRNA013848
FGRRES_13114	FGRRES_ncRNA013849
FGRRES_17251	FGRRES_ncRNA013852
FGRRES_09300	FGRRES_ncRNA013855
FGRRES_01897	FGRRES_ncRNA013857
FGRRES_03761	FGRRES_ncRNA013860
FGRRES_16421	FGRRES_ncRNA013861
FGRRES_07243	FGRRES_ncRNA013862
FGRRES_16853	FGRRES_ncRNA013863
FGRRES_00523	FGRRES_ncRNA013864
FGRRES_20234	FGRRES_ncRNA013865
FGRRES_05981	FGRRES_ncRNA013867
FGRRES_02353	FGRRES_ncRNA013868
FGRRES_07768	FGRRES_ncRNA013869
FGRRES_11662_M	FGRRES_ncRNA013870
FGRRES_20024	FGRRES_ncRNA013871
FGRRES_04360	FGRRES_ncRNA013872
FGRRES_15019	FGRRES_ncRNA013873
FGRRES_02691	FGRRES_ncRNA013874
FGRRES_00340	FGRRES_ncRNA013875
FGRRES_02101	FGRRES_ncRNA013877
FGRRES_07590	FGRRES_ncRNA013879
FGRRES_10159	FGRRES_ncRNA013880
FGRRES_13584	FGRRES_ncRNA013881
FGRRES_17536	FGRRES_ncRNA013882
FGRRES_08432	FGRRES_ncRNA013884
FGRRES_00906	FGRRES_ncRNA013885
FGRRES_15791	FGRRES_ncRNA013886
FGRRES_10192	FGRRES_ncRNA013887
FGRRES_16389	FGRRES_ncRNA013888
FGRRES_04074	FGRRES_ncRNA013889
FGRRES_12124_15979_M	FGRRES_ncRNA013890
FGRRES_01584	FGRRES_ncRNA013891
FGRRES_10818	FGRRES_ncRNA013892
FGRRES_12515	FGRRES_ncRNA013894
FGRRES_08043	FGRRES_ncRNA013895
FGRRES_02801	FGRRES_ncRNA013896
FGRRES_08530	FGRRES_ncRNA013897
FGRRES_15517	FGRRES_ncRNA013898
FGRRES_05052	FGRRES_ncRNA013899
FGRRES_04911	FGRRES_ncRNA013903
FGRRES_02485	FGRRES_ncRNA013904
FGRRES_03014	FGRRES_ncRNA013905
FGRRES_01525	FGRRES_ncRNA013908
FGRRES_12692	FGRRES_ncRNA013909
FGRRES_12030	FGRRES_ncRNA013910
FGRRES_09259	FGRRES_ncRNA013914
FGRRES_09090	FGRRES_ncRNA013920
FGRRES_11073	FGRRES_ncRNA013922
FGRRES_11521	FGRRES_ncRNA013925
FGRRES_01678	FGRRES_ncRNA013926
FGRRES_15988	FGRRES_ncRNA013929
FGRRES_15326	FGRRES_ncRNA013931
FGRRES_15973	FGRRES_ncRNA013932
FGRRES_06159	FGRRES_ncRNA013933
FGRRES_16998	FGRRES_ncRNA013934
FGRRES_09707	FGRRES_ncRNA013937
FGRRES_07120	FGRRES_ncRNA013938
FGRRES_02047	FGRRES_ncRNA013939
FGRRES_16659	FGRRES_ncRNA013940
FGRRES_15296_M	FGRRES_ncRNA013941
FGRRES_20317	FGRRES_ncRNA013942
FGRRES_04471	FGRRES_ncRNA013943
FGRRES_09169	FGRRES_ncRNA013944
FGRRES_06012	FGRRES_ncRNA013945
FGRRES_03122	FGRRES_ncRNA013947
FGRRES_06984	FGRRES_ncRNA013948
FGRRES_16970	FGRRES_ncRNA013949
FGRRES_11155	FGRRES_ncRNA013950
FGRRES_05730	FGRRES_ncRNA013951
FGRRES_06717	FGRRES_ncRNA013953
FGRRES_13300	FGRRES_ncRNA013957
FGRRES_08528	FGRRES_ncRNA013962
FGRRES_03022	FGRRES_ncRNA013964
FGRRES_04554	FGRRES_ncRNA013966
FGRRES_09622	FGRRES_ncRNA013967
FGRRES_04676	FGRRES_ncRNA013970
FGRRES_16952	FGRRES_ncRNA013971
FGRRES_10933	FGRRES_ncRNA013972
FGRRES_12900	FGRRES_ncRNA013976
FGRRES_20081	FGRRES_ncRNA013980
FGRRES_16841	FGRRES_ncRNA013981
FGRRES_13240	FGRRES_ncRNA013982
FGRRES_06267	FGRRES_ncRNA013983
FGRRES_08317_M	FGRRES_ncRNA013985
FGRRES_04257_M	FGRRES_ncRNA013986
FGRRES_06495	FGRRES_ncRNA013987
FGRRES_01604	FGRRES_ncRNA013988
FGRRES_11667_M	FGRRES_ncRNA013989
FGRRES_17235_M	FGRRES_ncRNA013993
FGRRES_02500	FGRRES_ncRNA013996
FGRRES_01238	FGRRES_ncRNA013997
FGRRES_13196	FGRRES_ncRNA013999
FGRRES_04355	FGRRES_ncRNA014000
FGRRES_03211	FGRRES_ncRNA014001
FGRRES_07007	FGRRES_ncRNA014002
FGRRES_15488	FGRRES_ncRNA014005
FGRRES_12734	FGRRES_ncRNA014006
FGRRES_13668	FGRRES_ncRNA014008
FGRRES_13820	FGRRES_ncRNA014009
FGRRES_06520	FGRRES_ncRNA014010
FGRRES_12509	FGRRES_ncRNA014011
FGRRES_15493	FGRRES_ncRNA014012
FGRRES_13943	FGRRES_ncRNA014014
FGRRES_00118	FGRRES_ncRNA014015
FGRRES_00353	FGRRES_ncRNA014016
FGRRES_10926	FGRRES_ncRNA014017
FGRRES_13089	FGRRES_ncRNA014018
FGRRES_10672	FGRRES_ncRNA014019
FGRRES_06385	FGRRES_ncRNA014020
FGRRES_08093	FGRRES_ncRNA014022
FGRRES_12517	FGRRES_ncRNA014023
FGRRES_03088	FGRRES_ncRNA014024
FGRRES_01939	FGRRES_ncRNA014025
FGRRES_12254	FGRRES_ncRNA014026
FGRRES_17544	FGRRES_ncRNA014027
FGRRES_02278	FGRRES_ncRNA014029
FGRRES_16662	FGRRES_ncRNA014030
FGRRES_16507	FGRRES_ncRNA014031
FGRRES_02434	FGRRES_ncRNA014033
FGRRES_15092	FGRRES_ncRNA014034
FGRRES_16801	FGRRES_ncRNA014035
FGRRES_01102	FGRRES_ncRNA014036
FGRRES_17345_M	FGRRES_ncRNA014037
FGRRES_11254	FGRRES_ncRNA014040
FGRRES_08498	FGRRES_ncRNA014041
FGRRES_12401	FGRRES_ncRNA014044
FGRRES_17638	FGRRES_ncRNA014045
FGRRES_02756	FGRRES_ncRNA014046
FGRRES_20087	FGRRES_ncRNA014047
FGRRES_07660	FGRRES_ncRNA014048
FGRRES_03889	FGRRES_ncRNA014049
FGRRES_02704	FGRRES_ncRNA014050
FGRRES_09653	FGRRES_ncRNA014054
FGRRES_17195	FGRRES_ncRNA014055
FGRRES_07404_M	FGRRES_ncRNA014057
FGRRES_02199	FGRRES_ncRNA014058
FGRRES_13605	FGRRES_ncRNA014059
FGRRES_17199_M	FGRRES_ncRNA014060
FGRRES_20397	FGRRES_ncRNA014061
FGRRES_01286	FGRRES_ncRNA014062
FGRRES_12463_M	FGRRES_ncRNA014063
FGRRES_03619_M	FGRRES_ncRNA014064
FGRRES_02494	FGRRES_ncRNA014065
FGRRES_05455	FGRRES_ncRNA014066
FGRRES_07818	FGRRES_ncRNA014067
FGRRES_17679	FGRRES_ncRNA014068
FGRRES_01116	FGRRES_ncRNA014071
FGRRES_11451	FGRRES_ncRNA014073
FGRRES_13908_M	FGRRES_ncRNA014075
FGRRES_11448	FGRRES_ncRNA014076
FGRRES_16532	FGRRES_ncRNA014077
FGRRES_06203	FGRRES_ncRNA014078
FGRRES_00646	FGRRES_ncRNA014079
FGRRES_08386	FGRRES_ncRNA014080
FGRRES_07363	FGRRES_ncRNA014081
FGRRES_09878	FGRRES_ncRNA014084
FGRRES_11693	FGRRES_ncRNA014085
FGRRES_04956	FGRRES_ncRNA014086
FGRRES_11257	FGRRES_ncRNA014089
FGRRES_08285_M	FGRRES_ncRNA014091
FGRRES_00104_M	FGRRES_ncRNA014092
FGRRES_02841	FGRRES_ncRNA014093
FGRRES_11260	FGRRES_ncRNA014094
FGRRES_02290	FGRRES_ncRNA014095
FGRRES_10996	FGRRES_ncRNA014097
FGRRES_02120	FGRRES_ncRNA014098
FGRRES_04689	FGRRES_ncRNA014099
FGRRES_17533	FGRRES_ncRNA014100
FGRRES_16923	FGRRES_ncRNA014101
FGRRES_13683	FGRRES_ncRNA014102
FGRRES_00303	FGRRES_ncRNA014103
FGRRES_04231	FGRRES_ncRNA014104
FGRRES_12938	FGRRES_ncRNA014105
FGRRES_12842	FGRRES_ncRNA014107
FGRRES_00205	FGRRES_ncRNA014108
FGRRES_03202	FGRRES_ncRNA014109
FGRRES_13769	FGRRES_ncRNA014111
FGRRES_05277	FGRRES_ncRNA014114
FGRRES_01523	FGRRES_ncRNA014117
FGRRES_09366	FGRRES_ncRNA014121
FGRRES_04094	EFFGRG00000013952
FGRRES_00720	EFFGRG00000013956
FGRRES_02031	EFFGRG00000013960
FGRRES_05550	EFFGRG00000013965
FGRRES_03422	EFFGRG00000013966
FGRRES_00757	EFFGRG00000013968
FGRRES_07508	EFFGRG00000013974
FGRRES_08898	EFFGRG00000013978
FGRRES_11562	EFFGRG00000013979
FGRRES_15913	EFFGRG00000013980
FGRRES_16034	EFFGRG00000013982
FGRRES_01540	EFFGRG00000013983
FGRRES_17124	EFFGRG00000013986
FGRRES_12737	EFFGRG00000013987
FGRRES_15605_M	EFFGRG00000013990
FGRRES_16573	EFFGRG00000013993
FGRRES_03058_M	EFFGRG00000013994
FGRRES_09636	EFFGRG00000013997
FGRRES_05500_M	EFFGRG00000013998
FGRRES_07728	EFFGRG00000014003
FGRRES_02481	EFFGRG00000014005
FGRRES_05220	EFFGRG00000014007
FGRRES_07698	EFFGRG00000014012
FGRRES_00140	EFFGRG00000014014
FGRRES_01768	EFFGRG00000014017
FGRRES_07035	EFFGRG00000014018
FGRRES_05442	EFFGRG00000014020
FGRRES_06844	EFFGRG00000014026
FGRRES_11961	EFFGRG00000014027
FGRRES_09202	EFFGRG00000014029
FGRRES_20073	EFFGRG00000014031
FGRRES_15491	EFFGRG00000014034
FGRRES_01896	EFFGRG00000014036
FGRRES_04017	EFFGRG00000014037
FGRRES_01351	EFFGRG00000014040
FGRRES_08784	EFFGRG00000014042
FGRRES_12518	EFFGRG00000014044
FGRRES_10684_M	EFFGRG00000014047
FGRRES_20202	EFFGRG00000014053
FGRRES_09158	EFFGRG00000014054
FGRRES_20207	EFFGRG00000014057
FGRRES_06518	EFFGRG00000014058
FGRRES_06027	EFFGRG00000014059
FGRRES_15123	EFFGRG00000014061
FGRRES_07655_M	EFFGRG00000014065
FGRRES_11341	EFFGRG00000014067
FGRRES_06455	EFFGRG00000014071
FGRRES_08119	EFFGRG00000014072
FGRRES_07250	EFFGRG00000014075
FGRRES_11635_M	EFFGRG00000014077
FGRRES_05248	EFFGRG00000014079
FGRRES_07604	EFFGRG00000014087
FGRRES_05465	EFFGRG00000014095
FGRRES_03965	EFFGRG00000014098
FGRRES_20126	EFFGRG00000014101
FGRRES_05843	EFFGRG00000014102
FGRRES_16299	EFFGRG00000014103
FGRRES_12491	EFFGRG00000014104
FGRRES_05900	EFFGRG00000014107
FGRRES_07797	EFFGRG00000014108
FGRRES_04117	EFFGRG00000014111
FGRRES_16740	EFFGRG00000014112
FGRRES_16914_M	EFFGRG00000014113
FGRRES_08904	EFFGRG00000014114
FGRRES_06375	EFFGRG00000014117
FGRRES_16298	EFFGRG00000014118
FGRRES_02478	EFFGRG00000014120
FGRRES_13228	EFFGRG00000014123
FGRRES_01676_M	EFFGRG00000014125
FGRRES_09587	EFFGRG00000014127
FGRRES_09646	EFFGRG00000014129
FGRRES_06951	EFFGRG00000014138
FGRRES_09928	EFFGRG00000014139
FGRRES_02269	EFFGRG00000014141
FGRRES_15782	EFFGRG00000014144
FGRRES_01245	EFFGRG00000014145
FGRRES_20109	EFFGRG00000014147
FGRRES_01624	EFFGRG00000014151
FGRRES_04619	EFFGRG00000014152
FGRRES_04461	EFFGRG00000014159
FGRRES_05694	EFFGRG00000014160
FGRRES_11810	EFFGRG00000014162
FGRRES_06954	EFFGRG00000014171
FGRRES_04836	EFFGRG00000014179
FGRRES_09142	EFFGRG00000014181
FGRRES_17422	EFFGRG00000014183
FGRRES_15843	EFFGRG00000014184
FGRRES_15203	EFFGRG00000014187
FGRRES_11101_M	EFFGRG00000014190
FGRRES_07851	EFFGRG00000014196
FGRRES_10319	EFFGRG00000014197
FGRRES_16993_M	EFFGRG00000014198
FGRRES_00979	EFFGRG00000014199
FGRRES_17270	EFFGRG00000014204
FGRRES_10413	EFFGRG00000014209
FGRRES_06744	EFFGRG00000014211
FGRRES_05222	EFFGRG00000014212
FGRRES_02512	EFFGRG00000014214
FGRRES_11574	EFFGRG00000014216
FGRRES_09337	EFFGRG00000014217
FGRRES_15243	EFFGRG00000014218
FGRRES_11348	EFFGRG00000014219
FGRRES_11347	EFFGRG00000014220
FGRRES_06917	EFFGRG00000014229
FGRRES_06454	EFFGRG00000014232
FGRRES_04112_M	EFFGRG00000014233
FGRRES_08263	EFFGRG00000014234
FGRRES_03081	EFFGRG00000014238
FGRRES_10534	EFFGRG00000014241
FGRRES_04955	EFFGRG00000014242
FGRRES_16272	EFFGRG00000014244
FGRRES_10533	EFFGRG00000014245
FGRRES_12421	EFFGRG00000014246
FGRRES_10710	EFFGRG00000014251
FGRRES_03484_M	EFFGRG00000014254
FGRRES_07547	EFFGRG00000014256
FGRRES_13066	EFFGRG00000014257
FGRRES_12290	EFFGRG00000014258
FGRRES_20068	EFFGRG00000014259
FGRRES_13445	EFFGRG00000014261
FGRRES_12523	EFFGRG00000014264
FGRRES_13964	EFFGRG00000014267
FGRRES_20141	EFFGRG00000014268
FGRRES_03802	EFFGRG00000014272
FGRRES_05625	EFFGRG00000014275
FGRRES_10759	EFFGRG00000014276
FGRRES_15324	EFFGRG00000014277
FGRRES_03860	EFFGRG00000014278
FGRRES_06832	EFFGRG00000014280
FGRRES_04262	EFFGRG00000014281
FGRRES_01404	EFFGRG00000014284
FGRRES_07026	EFFGRG00000014286
FGRRES_02908	EFFGRG00000014289
FGRRES_16754	EFFGRG00000014293
FGRRES_00219	EFFGRG00000014295
FGRRES_04555_M	EFFGRG00000014296
FGRRES_12505	EFFGRG00000014298
FGRRES_03953_M	EFFGRG00000014300
FGRRES_08578	EFFGRG00000014301
FGRRES_17557_M	EFFGRG00000014306
FGRRES_05047	EFFGRG00000014307
FGRRES_11329_M	EFFGRG00000014308
FGRRES_16871	EFFGRG00000014309
FGRRES_16746	EFFGRG00000014310
FGRRES_09129	EFFGRG00000014319
FGRRES_12795	EFFGRG00000014320
FGRRES_15916	EFFGRG00000014327
FGRRES_15646	EFFGRG00000014330
FGRRES_15163_M	EFFGRG00000014331
FGRRES_17662	EFFGRG00000014332
FGRRES_16051_M	EFFGRG00000014333
FGRRES_09156	EFFGRG00000014340
FGRRES_07579	EFFGRG00000014343
FGRRES_12109	EFFGRG00000014344
FGRRES_05660	EFFGRG00000014348
FGRRES_20284	EFFGRG00000014350
FGRRES_09730	EFFGRG00000014351
FGRRES_00983	EFFGRG00000014354
FGRRES_03448	EFFGRG00000014360
FGRRES_04348	EFFGRG00000014362
FGRRES_16650	EFFGRG00000014364
FGRRES_01278_M	EFFGRG00000014366
FGRRES_16199_M	EFFGRG00000014367
FGRRES_15425	EFFGRG00000014373
FGRRES_15844	EFFGRG00000014376
FGRRES_01528_M	EFFGRG00000014377
FGRRES_13029	EFFGRG00000014378
FGRRES_06993	EFFGRG00000014379
FGRRES_00690	EFFGRG00000014381
FGRRES_07415	EFFGRG00000014383
FGRRES_15788	EFFGRG00000014386
FGRRES_20337	EFFGRG00000014387
FGRRES_04795	EFFGRG00000014389
FGRRES_17569	EFFGRG00000014393
FGRRES_11397	EFFGRG00000014395
FGRRES_06421	EFFGRG00000014400
FGRRES_09153_M	EFFGRG00000014401
FGRRES_05683	EFFGRG00000014408
FGRRES_10322	EFFGRG00000014412
FGRRES_12840	EFFGRG00000014414
FGRRES_07892_M	EFFGRG00000014415
FGRRES_04719	EFFGRG00000014416
FGRRES_15496	EFFGRG00000014418
FGRRES_08543	EFFGRG00000014419
FGRRES_01016	EFFGRG00000014420
FGRRES_15345	EFFGRG00000014421
FGRRES_02237	EFFGRG00000014422
FGRRES_07076	EFFGRG00000014427
FGRRES_05115	EFFGRG00000014428
FGRRES_09204	EFFGRG00000014435
FGRRES_05393	EFFGRG00000014436
FGRRES_03806	EFFGRG00000014437
FGRRES_07513	EFFGRG00000014440
FGRRES_06409	EFFGRG00000014443
FGRRES_03389_M	EFFGRG00000014444
FGRRES_07347	EFFGRG00000014448
FGRRES_15181	EFFGRG00000014450
FGRRES_11917	EFFGRG00000014452
FGRRES_09989	EFFGRG00000014454
FGRRES_16343_M	EFFGRG00000014458
FGRRES_16416	EFFGRG00000014459
FGRRES_00939	EFFGRG00000014463
FGRRES_04928	EFFGRG00000014465
FGRRES_04682	EFFGRG00000014466
FGRRES_07289	EFFGRG00000014472
FGRRES_20274	EFFGRG00000014473
FGRRES_13566	EFFGRG00000014479
FGRRES_09375	EFFGRG00000014482
FGRRES_13542	EFFGRG00000014483
FGRRES_04362	EFFGRG00000014485
FGRRES_07833	EFFGRG00000014489
FGRRES_00272	EFFGRG00000014490
FGRRES_16417	EFFGRG00000014493
FGRRES_07280	EFFGRG00000014496
FGRRES_02791	EFFGRG00000014499
FGRRES_13948	EFFGRG00000014500
FGRRES_17381	EFFGRG00000014503
FGRRES_09251	EFFGRG00000014505
FGRRES_08695	EFFGRG00000014506
FGRRES_05411	EFFGRG00000014507
FGRRES_08138	EFFGRG00000014512
FGRRES_20133	EFFGRG00000014515
FGRRES_10502	EFFGRG00000014516
FGRRES_08763	EFFGRG00000014518
FGRRES_13187	EFFGRG00000014520
FGRRES_02949	EFFGRG00000014522
FGRRES_13580	EFFGRG00000014524
FGRRES_17362	EFFGRG00000014525
FGRRES_06135	EFFGRG00000014526
FGRRES_12196	EFFGRG00000014527
FGRRES_02555_M	EFFGRG00000014529
FGRRES_07826	EFFGRG00000014530
FGRRES_02994	EFFGRG00000014531
FGRRES_08126	EFFGRG00000014534
FGRRES_06816	EFFGRG00000014537
FGRRES_13413	EFFGRG00000014538
FGRRES_07979	EFFGRG00000014539
FGRRES_06273	EFFGRG00000014541
FGRRES_13498	EFFGRG00000014544
FGRRES_06070	EFFGRG00000014546
FGRRES_05760	EFFGRG00000014547
FGRRES_11690	EFFGRG00000014549
FGRRES_02778	EFFGRG00000014552
FGRRES_04082	EFFGRG00000014553
FGRRES_20380	EFFGRG00000014555
FGRRES_03579	EFFGRG00000014557
FGRRES_06399	EFFGRG00000014558
FGRRES_00907	EFFGRG00000014561
FGRRES_09488	EFFGRG00000014562
FGRRES_05789	EFFGRG00000014567
FGRRES_01233	EFFGRG00000014568
FGRRES_08541	EFFGRG00000014569
FGRRES_04686	EFFGRG00000014570
FGRRES_10488_M	EFFGRG00000014572
FGRRES_13179	EFFGRG00000014573
FGRRES_00551	EFFGRG00000014574
FGRRES_02939	EFFGRG00000014577
FGRRES_09229	EFFGRG00000014580
FGRRES_16988	EFFGRG00000014581
FGRRES_03492_M	EFFGRG00000014584
FGRRES_20204	EFFGRG00000014594
FGRRES_00163	EFFGRG00000014597
FGRRES_11999	EFFGRG00000014598
FGRRES_16355_M	EFFGRG00000014601
FGRRES_06402	EFFGRG00000014608
FGRRES_13727	EFFGRG00000014610
FGRRES_00861	EFFGRG00000014613
FGRRES_07742	EFFGRG00000014616
FGRRES_17521	EFFGRG00000014622
FGRRES_07982_M	EFFGRG00000014630
FGRRES_05406	EFFGRG00000014632
FGRRES_04848	EFFGRG00000014633
FGRRES_12211	EFFGRG00000014634
FGRRES_05348	EFFGRG00000014638
FGRRES_00309	EFFGRG00000014639
FGRRES_07462	EFFGRG00000014644
FGRRES_09383	EFFGRG00000014645
FGRRES_08486	EFFGRG00000014646
FGRRES_05738	EFFGRG00000014647
FGRRES_15943	EFFGRG00000014649
FGRRES_15321	EFFGRG00000014652
FGRRES_06037	EFFGRG00000014653
FGRRES_06597	EFFGRG00000014655
FGRRES_13050	EFFGRG00000014656
FGRRES_16312_M	EFFGRG00000014658
FGRRES_13374	EFFGRG00000014660
FGRRES_20360	EFFGRG00000014662
FGRRES_03483	EFFGRG00000014663
FGRRES_03999	EFFGRG00000014665
FGRRES_16367	EFFGRG00000014666
FGRRES_06726	EFFGRG00000014667
FGRRES_16996	EFFGRG00000014670
FGRRES_16401	EFFGRG00000014672
FGRRES_06983_M	EFFGRG00000014674
FGRRES_20399	EFFGRG00000014678
FGRRES_09093	EFFGRG00000014680
FGRRES_11487	EFFGRG00000014681
FGRRES_05008	EFFGRG00000014684
FGRRES_15494	EFFGRG00000014685
FGRRES_01382	EFFGRG00000014686
FGRRES_10885	EFFGRG00000014687
FGRRES_08845	EFFGRG00000014690
FGRRES_00736	EFFGRG00000014697
FGRRES_11276	EFFGRG00000014698
FGRRES_11287	EFFGRG00000014701
FGRRES_15438	EFFGRG00000014702
FGRRES_17527	EFFGRG00000014703
FGRRES_03611	EFFGRG00000014704
FGRRES_15669_M	EFFGRG00000014707
FGRRES_04624	EFFGRG00000014709
FGRRES_11786	EFFGRG00000014717
FGRRES_08684	EFFGRG00000014719
FGRRES_04181	EFFGRG00000014720
FGRRES_08709	EFFGRG00000014724
FGRRES_10877	EFFGRG00000014725
FGRRES_07755	EFFGRG00000014727
FGRRES_00884	EFFGRG00000014733
FGRRES_20407	EFFGRG00000014734
FGRRES_03393_M	EFFGRG00000014736
FGRRES_11654	EFFGRG00000014737
FGRRES_06804	FGRRES_ncRNA013137
FGRRES_08485	FGRRES_ncRNA013140
FGRRES_12069	FGRRES_ncRNA013152
FGRRES_07606	FGRRES_ncRNA013161
FGRRES_03607_M	FGRRES_ncRNA013226
FGRRES_07281_M	FGRRES_ncRNA013252
FGRRES_16327	FGRRES_ncRNA013283
FGRRES_06539	FGRRES_ncRNA013291
FGRRES_07918	FGRRES_ncRNA013328
FGRRES_05906	FGRRES_ncRNA013335
FGRRES_20166	FGRRES_ncRNA013345
FGRRES_20032	FGRRES_ncRNA013350
FGRRES_15468	FGRRES_ncRNA013444
FGRRES_10850	FGRRES_ncRNA013454
FGRRES_11399	FGRRES_ncRNA013499
FGRRES_17682	FGRRES_ncRNA013518
FGRRES_09167	FGRRES_ncRNA013527
FGRRES_17234	FGRRES_ncRNA013533
FGRRES_16936	FGRRES_ncRNA013539
FGRRES_16342	FGRRES_ncRNA013560
FGRRES_01801	FGRRES_ncRNA013585
FGRRES_20129	FGRRES_ncRNA013613
FGRRES_08617	FGRRES_ncRNA013653
FGRRES_00494	FGRRES_ncRNA013685
FGRRES_16548	FGRRES_ncRNA013699
FGRRES_01356	FGRRES_ncRNA013721
FGRRES_01015	FGRRES_ncRNA013722
FGRRES_03567	FGRRES_ncRNA013728
FGRRES_13704	FGRRES_ncRNA013732
FGRRES_17047	FGRRES_ncRNA013737
FGRRES_03006	FGRRES_ncRNA013739
FGRRES_03470	FGRRES_ncRNA013740
FGRRES_10041	FGRRES_ncRNA013741
FGRRES_20103	FGRRES_ncRNA013744
FGRRES_06792	FGRRES_ncRNA013746
FGRRES_04842_M	FGRRES_ncRNA013749
FGRRES_03094	FGRRES_ncRNA013751
FGRRES_20375	FGRRES_ncRNA013752
FGRRES_10162	FGRRES_ncRNA013754
FGRRES_03223_M	FGRRES_ncRNA013755
FGRRES_06682	FGRRES_ncRNA013757
FGRRES_17211_M	FGRRES_ncRNA013758
FGRRES_09014	FGRRES_ncRNA013761
FGRRES_02877	FGRRES_ncRNA013762
FGRRES_03264	FGRRES_ncRNA013773
FGRRES_16698	FGRRES_ncRNA013775
FGRRES_01977	FGRRES_ncRNA013777
FGRRES_04417	FGRRES_ncRNA013779
FGRRES_09063	FGRRES_ncRNA013780
FGRRES_13392	FGRRES_ncRNA013781
FGRRES_15525	FGRRES_ncRNA013782
FGRRES_00701	FGRRES_ncRNA013791
FGRRES_09052	FGRRES_ncRNA013792
FGRRES_00539	FGRRES_ncRNA013797
FGRRES_17542	FGRRES_ncRNA013801
FGRRES_03477	FGRRES_ncRNA013805
FGRRES_05097_M	FGRRES_ncRNA013810
FGRRES_01405	FGRRES_ncRNA013821
FGRRES_00431_M	FGRRES_ncRNA013833
FGRRES_01397	FGRRES_ncRNA013837
FGRRES_05192	FGRRES_ncRNA013838
FGRRES_06618	FGRRES_ncRNA013839
FGRRES_13660	FGRRES_ncRNA013840
FGRRES_00704	FGRRES_ncRNA013841
FGRRES_09224	FGRRES_ncRNA013842
FGRRES_02461	FGRRES_ncRNA013843
FGRRES_07222	FGRRES_ncRNA013844
FGRRES_11598	FGRRES_ncRNA013845
FGRRES_06884	FGRRES_ncRNA013846
FGRRES_00211	FGRRES_ncRNA013856
FGRRES_15560	FGRRES_ncRNA013883
FGRRES_04841	FGRRES_ncRNA013893
FGRRES_15619	FGRRES_ncRNA013900
FGRRES_01383	FGRRES_ncRNA013913
FGRRES_05824	FGRRES_ncRNA013918
FGRRES_03168	FGRRES_ncRNA013919
FGRRES_15198	FGRRES_ncRNA013923
FGRRES_16815	FGRRES_ncRNA013924
FGRRES_08539	FGRRES_ncRNA013927
FGRRES_03479	FGRRES_ncRNA013952
FGRRES_04626	FGRRES_ncRNA013954
FGRRES_13030	FGRRES_ncRNA013955
FGRRES_20286	FGRRES_ncRNA013956
FGRRES_03632	FGRRES_ncRNA013959
FGRRES_03710	FGRRES_ncRNA013961
FGRRES_08036	FGRRES_ncRNA013965
FGRRES_03719	FGRRES_ncRNA013968
FGRRES_13723	FGRRES_ncRNA013969
FGRRES_11160	FGRRES_ncRNA013974
FGRRES_01008	FGRRES_ncRNA013975
FGRRES_11067	FGRRES_ncRNA013978
FGRRES_16949_M	FGRRES_ncRNA013990
FGRRES_11008	FGRRES_ncRNA013991
FGRRES_17272	FGRRES_ncRNA013992
FGRRES_08689	FGRRES_ncRNA013994
FGRRES_16484	FGRRES_ncRNA013998
FGRRES_12202	FGRRES_ncRNA014003
FGRRES_03431	FGRRES_ncRNA014004
FGRRES_00006	FGRRES_ncRNA014007
FGRRES_03235	FGRRES_ncRNA014028
FGRRES_20341	FGRRES_ncRNA014032
FGRRES_15290	FGRRES_ncRNA014038
FGRRES_13237	FGRRES_ncRNA014039
FGRRES_12019	FGRRES_ncRNA014042
FGRRES_09092_M	FGRRES_ncRNA014043
FGRRES_09087	FGRRES_ncRNA014069
FGRRES_03063	FGRRES_ncRNA014070
FGRRES_04747	FGRRES_ncRNA014074
FGRRES_06874	FGRRES_ncRNA014082
FGRRES_02917	FGRRES_ncRNA014083
FGRRES_02948	FGRRES_ncRNA014087
FGRRES_04433_M	FGRRES_ncRNA014088
FGRRES_13548	FGRRES_ncRNA014090
FGRRES_16543	FGRRES_ncRNA014106
FGRRES_01616	FGRRES_ncRNA014110
FGRRES_10917	FGRRES_ncRNA014112
FGRRES_13302	FGRRES_ncRNA014113
FGRRES_10619	FGRRES_ncRNA014115
FGRRES_03382	FGRRES_ncRNA014116
FGRRES_10545	FGRRES_ncRNA014118
FGRRES_16309_M	FGRRES_ncRNA014119
FGRRES_10780	EFFGRG00000014532
FGRRES_00423	FGRRES_ncRNA013786
FGRRES_11841	FGRRES_ncRNA014051
FGRRES_04943	EFFGRG00000013949
FGRRES_10971	EFFGRG00000013967
FGRRES_12923	EFFGRG00000013970
FGRRES_06912_M	EFFGRG00000014004
FGRRES_07680	EFFGRG00000014021
FGRRES_11473	EFFGRG00000014039
FGRRES_13920	EFFGRG00000014052
FGRRES_00177	EFFGRG00000014078
FGRRES_06388	EFFGRG00000014084
FGRRES_16131	EFFGRG00000014131
FGRRES_07146	EFFGRG00000014175
FGRRES_13922	EFFGRG00000014176
FGRRES_12061	EFFGRG00000014191
FGRRES_05027_M	EFFGRG00000014194
FGRRES_08545	EFFGRG00000014213
FGRRES_11253_M	EFFGRG00000014271
FGRRES_10852	EFFGRG00000014290
FGRRES_00322_M	EFFGRG00000014314
FGRRES_11043	EFFGRG00000014368
FGRRES_04774	EFFGRG00000014388
FGRRES_11983	EFFGRG00000014431
FGRRES_02767	EFFGRG00000014442
FGRRES_15763	EFFGRG00000014475
FGRRES_08125	EFFGRG00000014484
FGRRES_05095	EFFGRG00000014571
FGRRES_02442	EFFGRG00000014582
FGRRES_12645_6_M	EFFGRG00000014590
FGRRES_07016	EFFGRG00000014602
FGRRES_09086_M	EFFGRG00000014715
FGRRES_08347	EFFGRG00000014060
FGRRES_17002	EFFGRG00000014228
FGRRES_03994_M	Necrotrophic stage
